# Supplementary material for: Rapid microsatellite development for tree peony and its implications
Source: BMC Genomics. 2013 Dec 16;14:886. doi: 10.1186/1471-2164-14-886 (PMC3878651; doi:10.1186/1471-2164-14-886)
Supplement: Additional file 1: Table S1 — The primer pairs were designed for marker development. [file 1471-2164-14-886-S1.xls]

## Sheet: Sheet1
Additional file 1: Table S1. The primer pairs were designed for marker development
Primer	Repeat	F (5'-3')	R(5'-3')	Size (bp)	Tm (ºC)
1A	GA13	CACGATAGAATCAGTGGCAAAACAG	TGACGTTCTTAAGCCCCGTTCTATT	284	54.5
2A	TGG6	AACTGCGCTAGTCGTCCCCATAAAC	AAAGCCGCCTACAGAGGATGTTCAT	268	57
3A	TCT8	CCACTTCGTCAACTTCGTCATCTTC	CGTCATAAGTGGAGGAAGTGGAGGA	269	57
4A	CTT5	TTTCTTCCACTTCGTCCACTTCGTC	GAAGAAGTGGACGATGTGGACGAAG	331	57
5A	GGT5	GGTGTTGGGATTGTTGATGGTGGTG	TTTCCAACAACAACAACCACCACGA	247	54.5
6A	TCC5	GCCAACTTCGTCCACTGCCTTCATT	TCAGCCCCGTCATAGAGGAAGTGGA	223	59
7A	CTT5	GTTTGCCAACTTCGTCCACTTCGTC	GCTCAGTCAGCCCCGTCATAAGAAA	274	59
8A	TTG6	CCCCATAGGTGATGATGTTCCAAAT	ACGGAATCCAGGTTTGTGAATGTGA	231	58
9A	TTC10	CTTCCAATTCGTCCAGTTCGTCCAC	TGGACGAGGTAGACGAAGTGGACGA	274	59
10A	GAA5	GACGAAGTGGACGAAGTGGACGAAG	CCCACTTCGTCCACTTCGTCCACTT	242	59
11A	ctt8	ATTCGTCAACTTGTCCACTTCGTCC	GAAGTGGACGAAGTTGACGAAGTGG	222	59
12A	(GT)7gc(GT)6	TGAGTGATGGAGTTGGCAGAAGTGA	AAAAACAATGGGATAGAGCCCGGAC	170	57
13A	TG10	GTTTGCATTTGCGTGTGTATGTGTG	CATACACACACATACGTGAACCCGC	327	54.5
14A	TTC8	GTCAACTTCGCCTACTTTGTCCAAT	TGGAAGAAGTGGACCAAGTGCA	374	54.5
15A	TTC6	TCTTCTTCTTCCTCCACTTCGTCCA	CTGGAAGAAGTGGAAGAAGTGGACG	259	57
16A	CAG6	TTGCTACTTGTTACAGACCAGGGGG	ACTCTACCACAACCTCTGCCCAACG	220	59
17A	CTT5	TCCACTTCGTCTCCTTCTTCTTCCG	CTCAGTCAGCCCCGTCATAAGTGGA	338	59
18A	TTC5	TCGTCTAGTTCGTCCACTTCGTCCA	GGACGAAGTTGACGAAGTGGACGAT	337	59
19A	CA16	TAACATCTCACTACCACTCAGGCGA	CATAAGGGTGATGATCATGTGGTTG	164	54.5
20A	TC8	TATAGAACTGAGCCGGAAATGCCCA	GGGTCCCAGTATCAGGATGGTTCGT	261	57
21A	TTC12	CAACTTTGCCAACTTCGTCCACTTC	CCCGTCATGAACAAGAAGAAGGAAA	295	57
22A	CAC6	CAACCACCATCACCACCATCATCAC	TGATGGTGGTGGTAGTGGTGATGGT	245	54.5
23A	TCT10	CCACTTCGCGTCGACTTTGTCTACT	CCACTTCGCGTCGACTTTGTCTACT	172	57
24A	CTT5	TCCTTCTTCTTCTTCGTCCACTTCG	CACGAACTGAACGAAGTGGAGGAAG	370	57
25A	TGT10	CAATCCCTTTTGTAATGCCCCTTTC	CAGGCTGTACTAGCAAAGGCTTCCA	215	54.5
26A	TTG7	TGGGCCCTACAAGTGATGATATTCC	ATGGAATCCAGGTTTGTGAATGTGA	245	54.5
27A	CTT7	TCGTGCACTTCATCCACATCGTCCA	GCTCAGTCAGCCCCGTCATAAGTGG	346	59
28A	TGT11	GTGGTGGTGGTGCTGATGGTGGTAG	GATCGCTCAGTCAGCCCCGTCATAA	330	59
29A	(TCT)8g(CTT)13	TCAACTTCGTCCACTTCGTTCGCTT	GATGAAGTGCACGAAGTGGACGAGG	374	57
30A	CA13	TGTCATACCGACTTCGGCTAGGCTA	AAGGGTGATCGTGTGGTTGATGTTT	265	54.5
31A	CT11	AGCGCGTTTAATTGCTCTTACCTTG	CTCCCTCCTCTAACTCCATGCTTGC	303	54.5
32A	GA6	GGTGAGAGGGTGGGTTCGGTATAGT	CATTCACGTCTACCACACTTGCACC	317	62
33A	(TG)7ttt(TG)31	TGGGGAGGGAATTAATTTCTCATCT	TCACACACACACACACACACACACA	333	59
34A	AAG5	GAAGTGGAAGTGGGAGAAGTGGACG	TTCTCGTCCACTTCGTGTACGTCGT	301	59
35A	(CA)11a(AC)8g(CA)10	CATCAAAATAGAAAGCAATCCAGGG	TCTCTGTGTGTGTGTGTGTGTGTGC	227	54.5
36A	(TGG)6gctttggccggttcg(CTT)5	GACTGTAGTGATGGTGGTGGATTGG	AGCTTATGAACCCTGATGATGACGC	261	57
37A	(TTC)5tta(TTC)5	CTTCCACTTCCTCCAATGTGTCCAC	CACCTACGCTCTTGTGACGTTCTGA	316	59
38A	(AC)8agataccaacactta(AC)10	TCCACACACTATACACATGCACCCA	CCGATCTCCTTTTTTTCCCCTTATA	270	54.5
39A	(GGT)6agtgacagcggtagtaacgacaaaa(GTG)5	GGTGGTGAAGGTAGTGATGAAGGGC	CGTCATACCACCACCACCACCACTT	186	62
40A	(ATAC)9	ACTGCGATGATAGTCCAGGAGCCCA	GCTCAGTCAGCCCGTCATTGTGTGT	297	62
41A	(TCTTCC)5	TGCTCCTCCTGTCCTTCCTCCTCCT	GCTCAGTCAGCCCCGTCATAAGAAG	263	59
42A	TG18	GTTTGGTTGTCATCAAGGTTGTCGA	ATCAACAAGATTACTCCTACGCCCC	345	58
43A	(TTC)5cacttcgtccactttgtccacttcatccatttcgtcctcttcgtccagttcttccacttcgtcttcttgttcttcttgttcttcttccat(TTC)6	TTCTTCAACTTCTTCCACTTCGCCC	AGTATGATCGCTCAGTCAGCCCGTC	389	57
44A	(TG)6ttggtgcatgtgttgcgtccgtgtttctgtgcgccc(GT)7taggttagtgtactgtgtgtgct(TG)8	CGTGTGCGTGTGTGAATGCGTGTGG	ACAAGCACACGCGCACATGCACACA	398	59
45A	AC13	TCAAAGCCAAATGGATACGGTCGCG	TTCTTGTTTTCGTTCCTCGCCCCCT	200	62
46A	(TCT)7ccttcttcttctttctttcttttcttcttctttgtcttcttcttcata(ATC)5	CGTCAAAGATGTCAACTTCGTCCCT	GGATGAAGTGACGAAGTGGACCAAG	208	57
47A	(TTC)8	TGTTCGTCCACTTCGTCCACTTGTT	GTAGACGAAGTCGACGAAATGGACG	472	57
48A	CAG5	ACAGCGTCAGCAGACAGGAAGTACC	AAGAGTACCTGTCACCCCATCCAAA	364	57
49A	TGC5	TCTGGGTGATAGGTGGAGCTGGTGC	GGAAGACGCCCACAATGAAATCACA	314	57
50A	CA13	CACGGCTTTAAAATGCGTCTCAACT	AGGCTGGTGATAGTGTTGTTGATGC	252	54.5
51A	CA86	TATTGGACCCAGTCGATGATGTTTG	GTGTGTGTCGTGCGTTGTGTTAGTG	259	54.5
52A	TCT7	TCGTCTACTTCGTGCACTTCGTCAA	ACGAAGTTGAAGAAGTTGGCGAAGT	447	54.5
53A	TCC5	CTCTTGTCAACCCCCACTGCCTCCT	GAAGGGACTTTCGCTGGAATCTGGC	353	59
54A	(CT)9(CA)14	TGTCGGGCGGTAAGTTTAGGGAAGA	CCACTTGGGTTCTGTTGGAGACTCG	388	59
55A	CT8	ATCCCAGTCCCGCCTTGCTGCTATC	TTCACAACACACGCACACACGCACA	285	60
56A	AC15	CAGGTGGCATTTTTGGCTTCTCTCT	TTGGCCCAATCACATGTAATCCCTC	388	57
57A	CTG5	TTCTGCAGTCGCTGTCACATCCTCT	GTTGCCCATTCTGGTTTCACTCGAC	414	62
58A	GCA6	TAGGATGACAAAGTGCAGGAAACCC	TGCTCAAACTCATCCTCAAGCTGTG	318	57
59A	AC18	TACAACACTTCTCGCCTAACGCACC	AGACATGGTGCAAGTATGGGAGACG	270	59
60A	(GGT)6cgcagtggcaatggcagtggcgatggtggtaacaacaacagtaggggctaaggtta(TGG)5	AAAGGGAAGTGTGGTGGCGAGTGAC	AAATTACCACCACCACCTTGGCCAC	330	59
61A	TTC10	TTCCTCCTCTTCTTCCAATTCGTCC	AAGTGGACAAAGTGGACAAAGGGGA	437	57
62A	(CA)9cg(CA)7	TGCAGCCAAAACCAAGAAACAGACC	CAGTCAGCCCCGTCATGTGCGT	292	57
63A	(TC)9(AC)17	CACCGCATATCTCCAACCTCACCTC	TTGGGTAGAGATAGGAGGTTGGGGC	277	59
64A	TG16	CAAGAGATGGGGAGGGTTGGGTGTA	GTAATGATCGCTCAGTCAGCCCCGT	431	59
65A	TGG5	CATACCTCCATCATGATGCTGCTGT	ATGAAGGCTCAGTAAGAACCTCGGA	355	57
66A	AC19	TCACGGACTAAGCTATACACGCACA	AGCAGATTTAGTGTGTGCGTTGTGT	174	54.5
67A	TCT5	TCCTTCAACGGAGGCATGATGGCTG	TCAGTCAGCCCGTCATTGGACCGAA	485	59
68A	(CTT)7gttctt(TTC)6	CCATTTCTTCCACTTCTTCCACTCC	TTAACGAAGTGGAAGAAGTGGACGA	458	54.5
69A	(CT)6atctct(CA)19	TCACTTTAGTAGAACGGCACAACCC	TAGACACTCAATGCCCAACTCAAGG	292	57
70A	TC10	AAAGAATTTGGCCACCATACGCATC	CAGTCAGCCCCGTCATTTTTTTGTT	419	54.5
71A	TTC8	CACTTCGTCCATTTTGTCAACTTCG	CGAAGTCGAAGAAGCTGACGTAGTG	474	54.5
72A	GT15	TGATCCTCCGTATGTGTGTTGTGAA	ACAACACACACATGGAGGAGTCGAG	341	54.5
73A	CAG5	CCATCTCAGGGTCAGGGTTCTCGTA	TAGAGTGTACCTTCACCCCCATCGG	375	59
74A	ACA5	CCACACAGCAGAAAAACAAGCCAAG	AGTCAGCCCGTCATTTTGTGGTTGT	385	57
75A	TTCT7	CGAACCAAAGTCTAAGCACCTACCC	GTCATGAGGGCGAGAGAGTTGGTAG	326	59
76A	TCT12	TCTTCCACTTCGTCCACTTCGTCCA	ACGAAGTGGATGAAGTGCACGAGGT	436	59
77A	GA13	AACAGCTCAGGACCATGTGGAAAGT	AATGTATGCGATATCTGACTGCCGA	363	58
78A	AC16	TATCAAATGGGGATGGTCTCCTCTT	AATTCTGCCACTATGAGCTCGATCT	314	54.5
79A	GCA5	AGAGGAAGTTTGAGGCCATCAGTCG	CAACTGTAGCCTTCTGTTCCTGCCC	367	57
80A	GTG5	AAGGTTATGGTGGCAGTGAAGATGA	ACCGTCGTACTACCACTTACAGCCG	207	54.5
81A	AC17	AAACTCCGCATCTCTCATTCTCACA	CGAGACAAAGACAAGACGAGAGTGG	301	54.5
82A	GT59	TGCACAACAGGTGTTTGATGAGTCG	ACACCGGACTTACACACTACGACCA	322	57
83A	CAC6	TAACACCATCACCACCACCCAACCA	TGGTGGTGATGGTGTTGGTGGTGAT	329	57
84A	TCT7	TCCTCTAGTTCGTCCAGTTCGTCCA	GGAAGTGGAAGAGGTGGAAGAAGCA	442	57
85A	(GT)8gatttatgagtgtgtgtgtga(TG)9cgtgatgtgtttctaa(TG)6	ATGTGTGTGTGATGTGATGCGTGTC	ACATCACACACATCAACACACACGC	336	57
86A	TGT6	AAATGGCAAAATGCAAGTGTGAGAG	GGTAACACCAAATGCACACTAGGGA	386	54.5
87A	TG15	TGTAATCGATCGAGTTTCTTGGGTC	CCTAACACTCCACCACTAAGTCGCT	188	56
88A	AGT5	TAATAGGGTGATGGCGCTTCAACTC	ACCGTTACGTTCGACCCTTTACCTT	307	57
89A	GGA11	GAGAGAAGAAGTGGGAAGGAGGGAA	TTCCCTCTCTCCTAACTCCTCCACC	314	57
90A	CTT6	TCTTCGTCCACTTCGTCTACTTCGT	CCCGTCATGAAGAAGAAGAAGAAGA	466	54.5
91A	(GT)9ttgta(TG)16	TCAGCCCCTAGCATAGAAGAATCCA	TCTCACTACCACCTACGCGATGTTC	384	60
92A	TCT5	TGTCCAATTCATCCATTTCGTCCAC	TTCGAAGAAGTGAAGGAAGTGGACG	354	54.5
93A	TG10	CCTTCTTCTCCTTCGATAGCCACCC	CACGCACTACAACCCAGCCTACACT	432	59
94A	(AC)9aa(AC)8	CACACACACTCTAACCTAACGCACG	GTGAGTGTTGGTTAAGCTCGTCGTT	303	57
95A	(TCTT)5	TTTTTTCCCCACCTTCTTTTCTTCT	GAGAGTGAAAGGAAGAGAGGGGAGA	306	54.5
96A	TGT9	TACCAATTGGACCCATTTCAGGAGG	AGCCCCGTCATCAAACAACAACAAC	356	60
97A	(TCT)8g(CTT)12	TCTTCTTCCTTGTCCACTTCGTCCA	CATGAAGTGGATGAAGTGCACGAAT	456	56
98A	TTC12	CCCTTCGTCCACTTTGTCCAATTCG	CAGCCCCGTCATAACTGGACCAACT	482	60
99A	TGG6	AAAGGCTGCAAGTCGTATCCTCTCA	AGGCAGTACATCAGGCAGAGGAGGT	406	60
100A	(GT)96gn(GT)7n(TG)8	ACAATCTACCCCACCGTAAAATCCA	ACACACACACCACACAACCACACAC	299	56

## Sheet: Sheet2
Locus			24 accessions
	Repeat	F (5'-3')	R(5'-3')	Size (bp)	Ta (ºC)	Na	He	Ho
2A	TGG6	AACTGCGCTAGTCGTCCCCATAAAC	AAAGCCGCCTACAGAGGATGTTCAT	268	57	3	0.4647	0.0435
19A	CA16	TAACATCTCACTACCACTCAGGCGA	CATAAGGGTGATGATCATGTGGTTG	164	54.5	3	0.6493	0
25A	TGT10	CAATCCCTTTTGTAATGCCCCTTTC	CAGGCTGTACTAGCAAAGGCTTCCA	215	54.5	3	0.5565	0
26A	TTG7	TGGGCCCTACAAGTGATGATATTCC	ATGGAATCCAGGTTTGTGAATGTGA	245	54.5	3	0.559	0
30A	CA13	TGTCATACCGACTTCGGCTAGGCTA	AAGGGTGATCGTGTGGTTGATGTTT	265	54.5	4	0.7275	1
31A	CT11	AGCGCGTTTAATTGCTCTTACCTTG	CTCCCTCCTCTAACTCCATGCTTGC	303	54.5	3	0.6261	0
36A	(TGG)6gctttggccggttcg(CTT)5	GACTGTAGTGATGGTGGTGGATTGG	AGCTTATGAACCCTGATGATGACGC	261	57	3	0.5797	0
48A	CAG5	ACAGCGTCAGCAGACAGGAAGTACC	AAGAGTACCTGTCACCCCATCCAAA	364	57	4	0.5913	0
49A	TGC5	TCTGGGTGATAGGTGGAGCTGGTGC	GGAAGACGCCCACAATGAAATCACA	314	57	4	0.6696	0
50A	CA13	CACGGCTTTAAAATGCGTCTCAACT	AGGCTGGTGATAGTGTTGTTGATGC	252	54.5	4	0.5295	0
53A	TCC5	CTCTTGTCAACCCCCACTGCCTCCT	GAAGGGACTTTCGCTGGAATCTGGC	353	59	4	0.6802	0
54A	(CT)9(CA)14	TGTCGGGCGGTAAGTTTAGGGAAGA	CCACTTGGGTTCTGTTGGAGACTCG	388	59	3	0.5034	0.0435
56A	AC15	CAGGTGGCATTTTTGGCTTCTCTCT	TTGGCCCAATCACATGTAATCCCTC	388	57	3	0.5217	0
58A	GCA6	TAGGATGACAAAGTGCAGGAAACCC	TGCTCAAACTCATCCTCAAGCTGTG	318	57	2	0.085	0
59A	AC18	TACAACACTTCTCGCCTAACGCACC	AGACATGGTGCAAGTATGGGAGACG	270	59	3	0.4908	0
63A	(TC)9(AC)17	CACCGCATATCTCCAACCTCACCTC	TTGGGTAGAGATAGGAGGTTGGGGC	277	59	3	0.6609	0
65A	TGG5	CATACCTCCATCATGATGCTGCTGT	ATGAAGGCTCAGTAAGAACCTCGGA	355	57	3	0.3053	0
73A	CAG5	CCATCTCAGGGTCAGGGTTCTCGTA	TAGAGTGTACCTTCACCCCCATCGG	375	59	4	0.6928	0.1379
78A	AC16	TATCAAATGGGGATGGTCTCCTCTT	AATTCTGCCACTATGAGCTCGATCT	314	54.5	5	0.6899	0.1579
79A	GCA5	AGAGGAAGTTTGAGGCCATCAGTCG	CAACTGTAGCCTTCTGTTCCTGCCC	367	57	2	0.4638	0
80A	GTG5	AAGGTTATGGTGGCAGTGAAGATGA	ACCGTCGTACTACCACTTACAGCCG	207	54.5	4	0.6773	0.3043
87A	TG15	TGTAATCGATCGAGTTTCTTGGGTC	CCTAACACTCCACCACTAAGTCGCT	188	56	3	0.6261	0
91A	(GT)9ttgta(TG)16	TCAGCCCCTAGCATAGAAGAATCCA	TCTCACTACCACCTACGCGATGTTC	384	60	3	0.6032	0
