# Supplementary material for: Rapid microsatellite development for tree peony and its implications
Source: BMC Genomics. 2013 Dec 16;14:886. doi: 10.1186/1471-2164-14-886 (PMC3878651; doi:10.1186/1471-2164-14-886)
Supplement: Additional file 2: Table S2 — Accessions used in this study for marker validation. [file 1471-2164-14-886-S2.xls]

## Sheet: Sheet1
Additional file2: Table S2. Accessions used in this study for marker validation
Code	Accession	Subsection/Cutivar-group
M1	Yao Huang	Zhongyuan
M2	Dou Lv	Zhongyuan
M3	Shui Jing Bai	Zhongyuan
M4	Liu Li Guan Zhu	Zhongyuan
M5	Huang Li	Zhongyuan
M6	Fu Gui Hong	Zhongyuan
M7	Wu Cai Die	Zhongyuan
M8	Er Qiao	Zhongyuan
M9	Qing Long Zhen Bao	Zhongyuan
M10	Taiyoh	Japanese
M11	Shima Nishiki	Japanese
M12	Gun Pou Den	Japanese
M13	Feng Dan	Jiangnan
M14	Huai Nian	Xibei
M15	Ju Yuan Shao Nv	Xibei
M16	Xin Xing	Xibei
M17	Peng Zhou Tai Ping Hong	Xinan
M18	Dian Dan Er Hao	Xinan
M19	High Noon	American
M20	P.rockii	Subsect. Vaginatae
M21	P.ostii	Subsect. Vaginatae
M22	Qing Lou	Jiangnan
M23	Chang Hong	Jiangnan
M4,M5 and M6 were used as templates for primer validation
